# Supplementary material for: Transcriptome and Metabolome Analyses Provide Insights into the Flavonoid Accumulation in Peels of Citrus reticulata ‘Chachi’
Source: Molecules. 2022 Oct 1;27(19):6476. doi: 10.3390/molecules27196476 (PMC9570620; doi:10.3390/molecules27196476)
Supplement: Supplementary file 1 [file molecules-27-06476-s001.zip › Supplementary Table S1.xlsx]

## Sheet: metabolites
Compounds	Class II	CAS	mix01	mix02	mix03	X6F	X7F	X8F	MA1F	MA2F	MA3F	W3F	W4F	W6F
Formononetin (7-Hydroxy-4'-methoxyisoflavone)	Isoflavones	485-72-3	5850	6250	5660	1120	1220	1320	1770	3160	2420	13900	13700	16200
Naringenin (5,7,4'-Trihydroxyflavanone)	Dihydroflavone	480-41-1	12400	15000	15700	16200	15100	14000	10800	30800	14400	15200	3980	15200
Pinobanksin	Dihydroflavonol	548-82-3	16200	13500	16300	13500	13300	13200	9530	29500	15300	17400	5270	13500
Prunetin (5,4'-Dihydroxy-7-methoxyisoflavone)	Isoflavones	552-59-0	233000	222000	237000	113000	128000	144000	105000	128000	87800	111000	138000	489000
Wogonin (5,7-Dihydroxy-8-Methoxyflavone)	Flavonoid	632-85-9	13100	12700	14800	13800	11400	8910	10800	5390	10300	12100	11000	18300
Acacetin	Flavonoid	480-44-4	7330	7090	9030	4910	4410	3900	3680	3440	3200	3590	2910	9020
Isoscutellarein	Flavonoid	41440-05-5	1250000	1220000	1980000	972000	956000	940000	1120000	1910000	1560000	1000000	1770000	2600000
2'-Hydroxygenistein	Isoflavones	1156-78-1	1770000	1150000	1580000	852000	782000	711000	1290000	1300000	901000	1080000	1690000	2700000
Luteolin (5,7,3',4'-Tetrahydroxyflavone)	Flavonoid	491-70-3	28800	44900	38400	21200	23000	24800	21800	26700	28200	29000	49700	58000
Eriodictyol (5,7,3',4'-Tetrahydroxyflavanone)	Dihydroflavone	552-58-9	18000	16200	16200	3920	7620	11300	4180	7400	5750	4340	2220	30000
Hispidulin (5,7,4'-Trihydroxy-6-methoxyflavone)	Flavonoid	1447-88-7	4150000	3950000	3720000	2870000	2880000	2880000	2370000	3690000	2940000	2200000	1830000	10300000
Pratensein	Isoflavones	2284-31-3	6970000	6870000	7070000	4870000	3510000	2160000	1910000	2530000	1770000	1670000	2970000	10800000
6,7,8-Tetrahydroxy-5-methoxyflavone	Flavonoid	-	7140000	7070000	6960000	5110000	3450000	1800000	1590000	2590000	1510000	1330000	3040000	9520000
5,7,8-Tetrahydroxy-6-methoxyflavone	Flavonoid	-	42600	46200	35500	76500	66800	57200	26500	23400	25400	77600	35700	14100
5,6,7-Tetrahydroxy-8-methoxyflavone	Flavonoid	-	44700	36200	38600	77700	66500	55400	25800	31600	27200	77200	32700	11200
Chrysoeriol	Flavonoid	491-71-4	66600	62300	59200	16500	14100	11700	20100	36800	20600	13300	34200	121000
Diosmetin (5,7,3'-Trihydroxy-4'-methoxyflavone)	Flavonoid	520-34-3	4680000	4490000	4510000	3910000	3990000	4060000	2890000	4260000	3540000	2530000	2220000	12800000
Rhamnocitrin (7-Methylkaempferol)	Flavonoid	569-92-6	7570000	7030000	6910000	4940000	3380000	1820000	1640000	2160000	1430000	1470000	2910000	9200000
Tricetin (5,7,3',4',5'-Pentahydroxyflavone)	Flavonoid	520-31-0	164000	142000	167000	207000	189000	171000	42500	104000	19300	178000	175000	122000
Quercetin	Flavonols	117-39-5	96300	88000	80000	76200	70000	63900	91800	63600	106000	102000	67000	76000
Homoeriodictyol	Dihydroflavone	446-71-9	63400	66200	64200	99900	88200	76500	16900	66000	25800	65400	20900	21100
Hesperetin	Dihydroflavone	520-33-2	16200	18900	21300	22000	19600	17200	4050	29700	22300	12200	3300	16400
5,7,4'-Trimethoxyflavone	Flavonoid	5631-70-9	19400000	19300000	19400000	15100000	13500000	11900000	16700000	16600000	17400000	11900000	16600000	20200000
Dihydroxy-dimethoxyflavone	Flavonoid	-	1730000	1770000	1850000	1850000	2260000	2670000	1200000	1640000	2190000	1770000	826000	2160000
5,2'-Dihydroxy-7,8-dimethoxyflavone	Flavonoid	41060-16-6	32800	36600	32000	21700	20200	18800	29000	32400	28200	19400	28800	32200
Isorhamnetin	Flavonols	480-19-3	199000	194000	187000	67100	58900	50700	41300	110000	40900	24600	96400	704000
1-O-Galloyl-rhamnose	Tannin	-	56800	54700	57300	51500	61100	70800	45800	85500	57900	53500	55600	38100
4',6-Dihydroxy-5,7-dimethoxyflavanone	Dihydroflavone	6951-57-1	470000	447000	449000	340000	714000	1090000	261000	658000	651000	427000	143000	406000
Myricetin	Flavonols	529-44-2	11600	8110	7510	11200	9300	7390	5380	5520	18500	2750	13900	7110
Monohydroxy-trimethoxyflavone	Flavonoid	-	6980000	6650000	6820000	7220000	7190000	7150000	5500000	6010000	5510000	2970000	3320000	7920000
4'-Hydroxy-5,6,7-trimethoxyflavone	Flavonoid	6938-18-7	1810000	1670000	1740000	2070000	2970000	3860000	1170000	1750000	2010000	1140000	455000	1400000
6-Hydroxy-5,7,4'-trimethoxyflavone	Flavonoid	6938-19-8	2040000	1970000	1990000	1660000	1580000	1510000	1270000	1660000	1700000	1550000	1830000	2220000
Tricin (5,7,4'-Trihydroxy-3',5'-dimethoxyflavone)	Flavonoid	520-32-1	63300	61600	61000	61300	56300	51200	14800	25300	29600	18600	14500	60400
4',5,7-Trihydroxy-3',6-dimethoxyflavone (Jaceosidin)	Flavonoid	18085-97-7	3910000	3680000	3780000	3640000	3810000	3980000	2220000	3810000	3200000	2920000	1610000	6330000
5,7-Dihydroxy-2'-methoxy-3',4'-methyleneoxydihydroisoflavone	Dihydroisoflavone	-	152000	159000	170000	79900	63800	47600	40100	64800	33400	24500	132000	310000
3,7-Di-O-methylquercetin	Flavonols	2068/2/2	570000	531000	551000	236000	213000	190000	229000	509000	143000	105000	496000	1240000
Quercetin-3,4'-Dimethyl Ether	Flavonols	33429-83-3	14300	14000	13900	18900	16800	14700	12300	12500	11400	7230	7810	16400
7-Hydroxy-2',5,8-Trimethoxyflavanone	Dihydroflavone	-	2470000	2350000	2390000	1720000	1970000	2230000	1530000	3120000	2860000	2490000	2370000	2820000
Gallic acid-4-O-glucoside	Tannin	84274-52-2	78300	76700	88500	45800	76000	106000	30000	56800	76000	42300	50200	126000
2-O-Galloyl-D-glucose	Tannin	-	77600	67100	83000	77600	76400	75200	50200	74300	71100	80100	45800	84800
2,4,2',4'-tetrahydroxy-3'-prenylchalcone	Chalcones	-	116000	123000	113000	59800	48500	37100	140000	124000	120000	103000	96300	92300
5,7,3',4'-Tetramethoxyflavone	Flavonoid	855-97-0	28100000	27100000	28100000	26900000	27500000	28100000	26700000	29600000	29800000	26800000	22400000	32600000
5,7,8,4'-Tetramethoxyflavone	Flavonoid	6601-66-7	19100000	19600000	19800000	17000000	16600000	16300000	19500000	21100000	21900000	16700000	17200000	21400000
7,8-Dihydroxy-5,6,4'-trimethoxyflavone	Flavonoid	-	19600000	18800000	19600000	13200000	13400000	13600000	12700000	15300000	13800000	10800000	12700000	32300000
5,7-Dihydroxy-3',4',5'-trimethoxyflavone	Flavonoid	18103-42-9	12700000	12100000	11700000	14000000	14200000	14500000	8990000	11700000	13100000	9270000	8700000	11600000
5,6,7,4'-Tetramethoxyflavanone	Flavonoid	2569-77-9	2100000	2020000	2150000	2310000	2370000	2440000	1460000	1980000	2270000	1590000	1400000	2040000
Limocitrin (5,7,4'-trihydroxy-8,3'-dimethoxyflavone)	Flavonoid	489-33-8	630000	597000	564000	255000	333000	412000	193000	673000	314000	147000	183000	2010000
5,7,4',5'-Tetrahydro-3',6-dimethoxyflavone	Flavonoid	-	587000	579000	576000	575000	563000	552000	435000	611000	659000	491000	416000	521000
3',5-Dihydroxy-4',6,7-Trimethoxyflavanone	Dihydroflavone	-	888000	868000	905000	549000	1600000	2640000	534000	1100000	1210000	868000	211000	507000
Altisin	Flavonoid	-	25700000	25500000	24900000	24300000	22300000	20400000	14100000	18000000	23000000	21500000	24000000	31500000
7-Hydroxy-3,5,6,8-tetramethoxyflavone	Flavonoid	-	4910000	4730000	4800000	3630000	3620000	3620000	4160000	4290000	2930000	1730000	2640000	6000000
5-Hydroxy-6,7,3',4'-tetramethoxyflavone	Flavonoid	21763-80-4	1430000	1590000	1510000	1590000	1460000	1330000	1930000	1310000	1480000	1210000	1830000	1160000
5-Hydroxy-6,7,3',4'-tetramethoxyflavanone	Dihydroflavone	-	2020000	1970000	2020000	1860000	1860000	1850000	1380000	2170000	2400000	2030000	2220000	1810000
3,4',5,6,7-Pentamethoxyflavone	Flavonoid	4472-73-5	4540000	4490000	4400000	4580000	4570000	4560000	4120000	4820000	4710000	4570000	4220000	4770000
Sinensetin (5,6,7,3',4'-pentamethoxyflavone)	Flavonoid	2306-27-6	13500000	13300000	13600000	13100000	12600000	12000000	12200000	15100000	13800000	13900000	12500000	12700000
Tangeretin	Flavonols	481-53-8	15600000	15200000	15000000	15000000	15000000	14900000	14200000	16100000	16400000	15300000	14400000	15900000
Isosinensetin	Flavonoid	17290-70-9	2790000	2640000	2690000	2450000	2190000	1920000	2630000	2520000	2390000	2050000	2580000	2650000
Casticin (5,3'-Dihydroxy-3,6,7,4'-Tetramethoxyflavone)	Dihydroflavone	479-91-4	41400	33200	45000	31000	36200	41400	24100	57800	43200	43700	42400	57800
5,7,3',4',5'-Pentamethoxyflavanone	Dihydroflavone	-	76600	57500	82700	43900	63300	82700	68100	99300	77800	73900	112000	48600
3',4',5,6,7-Pentamethoxyflavanone	Dihydroflavone	-	1530000	1530000	1520000	1160000	1290000	1410000	1060000	2110000	1620000	1650000	1540000	1860000
5-Hydroxy-6,7,8,3',4'-pentamethoxyflavone	Flavonoid	2174-59-6	1690000	1670000	1660000	1920000	1770000	1610000	1450000	1750000	2010000	1610000	1690000	1620000
5-Hydroxyauranetin	Flavonols	50439-46-8	38400000	37200000	36800000	42700000	39100000	35500000	33000000	36900000	42000000	35400000	36400000	35200000
Nobiletin (5,6,7,8,3',4'-Hexamethoxyflavone)	Flavonoid	478-01-3	11700000	10900000	11300000	11500000	11000000	10400000	10600000	11700000	11600000	11500000	11300000	11100000
2'-Hydroxy-3,4,5,3',4',6'-hexameth-oxychalcone	Chalcones	-	52800	51800	55800	52200	50400	48700	46400	60300	58000	49800	50700	57500
5,6,7,8,3',4'-Hexamethoxyflavanone	Dihydroflavone	-	18900000	19100000	19900000	16100000	16000000	15800000	11400000	24600000	16600000	19100000	22800000	25900000
Monohydroxy-hexamethoxyflavone	Flavonoid	-	15800000	15400000	15000000	15900000	15400000	14800000	11100000	15200000	16700000	14200000	15700000	16300000
Natsudaidain (3-Hydroxy-3',4',5,6,7,8-hexamethoxyflavone)	Flavonols	35154-55-3	3790000	3760000	3780000	6750000	7510000	8260000	1190000	4840000	5680000	3530000	3370000	2180000
Pinocembrin-7-O-glucoside (Pinocembroside)	Flavonoid	75829-43-5	286000	242000	231000	53400	35500	17600	706000	6900	534000	447000	10100	7370
Genistein-7-O-Glucoside (Genistin)	Isoflavones	529-59-9	42000	55000	53800	62400	55900	49400	53800	65000	102000	75500	67100	47600
Genistein-8-C-glucoside	Isoflavones	66026-80-0	6920000	5960000	6010000	2760000	2620000	2470000	5400000	8220000	5680000	2650000	3380000	10600000
Kaempferol-3-O-rhamnoside (Afzelin)(Kaempferin)	Flavonols	482-39-3	17700	17500	14900	10700	10500	10200	21200	16000	20800	15200	14900	18600
Apigenin-5-O-glucoside	Flavonoid	28757-27-9	299000	277000	246000	147000	130000	113000	215000	350000	240000	130000	170000	541000
Kaempferol-7-O-rhamnoside	Flavonols	20196-89-8	12900	13400	13100	7160	8160	9150	17300	12300	20000	15100	16100	16500
Apigenin-7-O-glucoside(Cosmosiin)	Flavonoid	578-74-5	155000	164000	166000	62800	69400	76000	119000	190000	105000	61600	94100	320000
Apigenin-6-C-glucoside (Isovitexin)	Flavonoid carbonoside	29702-25-8	4410000	4130000	4980000	2460000	2190000	1910000	3300000	6050000	3330000	1920000	2790000	9400000
Apigenin-8-C-glucoside (Vitexin)	Flavonoid carbonoside	3681-93-4	4300000	4800000	3880000	2380000	2080000	1780000	3020000	5090000	3190000	1970000	2690000	9470000
3,5,6,7,8,3',4'-Heptamethoxyflavone	Flavonols	1178-24-1	2160000	2240000	2110000	2060000	2000000	1950000	1990000	2470000	2230000	2010000	2330000	2130000
Quercetin-3-O-xyloside (Reynoutrin)	Flavonols	549-32-6	110000	118000	102000	91100	90900	90700	97600	82900	80100	83600	84800	103000
Quercetin-3-O-arabinoside (Guaijaverin)	Flavonols	22255-13-6	6540	3810	7090	4650	2730	820	1660	1080	1930	272	1390	14500
Avicularin	Flavonols	572-30-5	28500	24600	19600	32600	22900	13100	25400	20900	29400	28700	10500	32500
Butin-7-O-glucoside	Flavonoid	-	78400	63900	87300	52800	47000	41200	105000	88300	131000	68700	80200	81600
Naringenin-7-O-glucoside (Prunin)	Dihydroflavone	529-55-5	37100	33400	30100	37400	31200	25000	40900	99000	45500	27100	69600	104000
Isohemiphloin	Flavonoid carbonoside	3682/2/8	102000	101000	107000	58400	53300	48200	96200	156000	93000	94100	88600	277000
Phloretin-2'-O-glucoside (Phlorizin)	Chalcones	60-81-1	9780	10400	13100	7990	7130	6280	13300	17200	22700	9370	14400	11200
Loquatoside	Flavonoid	74046-15-4	1230000	1360000	1450000	1110000	1060000	1010000	1280000	1980000	2570000	900000	1200000	976000
Isorhamnetin-3-O-arabinoside	Flavonols	-	50300	51100	42900	97100	54800	12500	11000	26800	25900	24700	23700	53100
Quercetin-3-O-rhamnoside(Quercitrin)	Flavonols	522-12-3	2640000	3140000	2790000	2360000	2560000	2760000	2300000	2340000	2920000	2340000	3570000	3350000
Kaempferol-7-O-glucoside	Flavonols	16290-07-6	76300	137000	174000	58400	38900	19500	14900	192000	24500	37200	114000	448000
Luteolin-4'-O-glucoside	Flavonoid	6920-38-3	484000	410000	362000	155000	103000	49700	130000	389000	282000	155000	174000	1070000
Luteolin-3'-O-glucoside	Flavonoid	5154-41-6	397000	338000	333000	135000	87600	40600	118000	367000	323000	195000	176000	1090000
Kaempferol-3-O-galactoside (Trifolin)	Flavonols	23627-87-4	129000	126000	195000	85700	50100	14400	5660	217000	22600	38500	95100	432000
Kaempferol-3-O-glucoside (Astragalin)	Flavonols	480-10-4	1460000	1200000	1170000	1590000	1640000	1690000	665000	1030000	990000	1710000	862000	846000
Luteolin-6-C-glucoside (Isoorientin)	Flavonoid carbonoside	4261-42-1	7860000	7470000	6760000	6630000	4290000	1960000	2370000	7460000	3700000	2400000	4760000	13500000
Luteolin-7-O-glucoside (Cynaroside)	Flavonoid	5373/11/5	319000	279000	264000	219000	167000	115000	345000	217000	485000	286000	256000	254000
Kaempferol-4'-O-glucoside	Flavonoid	-	1260000	1350000	1600000	1770000	1840000	1920000	727000	1060000	1010000	1760000	907000	976000
Luteolin-8-C-glucoside (Orientin)	Flavonoid carbonoside	28608-75-5	11600000	10100000	10600000	7940000	5280000	2610000	3820000	9960000	6350000	4070000	6920000	19000000
Dihydrokaempferol-3-O-glucoside	Dihydroflavonol	1049-08-8	86100	94400	85600	57900	56200	54500	60300	79900	123000	59100	62000	105000
Eriodictyol-7-O-glucoside	Dihydroflavone	38965-51-4	175000	126000	127000	176000	135000	93000	129000	187000	136000	122000	152000	116000
Astilbin	Dihydroflavonol	29838-67-3	28700	35900	31700	22100	15600	9110	19300	33100	42500	22800	36400	36100
6,4'-Dimethoxyisoflavone-7-O-glucoside (Wistin)	Isoflavones	19046-26-5	37700	35900	34500	30400	27000	23600	44000	31900	66000	18200	22200	29900
Kaempferol-3-O-glucuronide	Flavonols	22688-78-4	30900	29600	42400	40200	38200	36300	72100	45600	63200	45500	46500	29800
Tetahydroxyflavone-7-O-glucuronide	Flavonoid	-	41900	38700	48200	42100	39000	35800	73000	42500	66900	44600	45500	34200
Diosmetin-7-O-galactoside	Flavonoid	-	49000000	42600000	44600000	25200000	16400000	7730000	11100000	36000000	14700000	16000000	15000000	59300000
Diosmetin-6-C-glucoside	Flavonoid	-	31600000	33200000	33200000	31700000	27000000	22300000	32600000	33400000	37000000	32600000	31500000	29400000
Chrysoeriol-5-O-glucoside	Flavonoid	-	35500	43200	38000	32600	24300	16000	27000	20600	15000	22800	34600	43000
Chrysoeriol-7-O-glucoside	Flavonoid	19993-32-9	3360000	2880000	2950000	1960000	1410000	857000	608000	5640000	832000	959000	2010000	9640000
Chrysoeriol-8-C-glucoside (Scoparin)	Flavonoid	301-16-6	11600000	10400000	11600000	10600000	8750000	6920000	11400000	10200000	12400000	9930000	9800000	9410000
Hispidulin-8-C-glucoside	Flavonoid carbonoside	-	10600000	10100000	10400000	9160000	8000000	6840000	10500000	9410000	11100000	9230000	9040000	9150000
6-C-Methylquercetin-3-O-rhamnoside	Flavonols	-	20600	20000	27700	11100	11900	12700	19500	26000	37300	16300	19400	24400
6-C-MethylKaempferol-3-glucoside	Flavonoid	-	43200000	43100000	42600000	23100000	15300000	7570000	10100000	34300000	14000000	14800000	14400000	61900000
Ellagic acid-4-O-glucoside	Tannin	-	1420000	2370000	1040000	961000	1230000	1500000	1340000	2090000	1010000	1340000	2450000	1050000
6-Hydroxykaempferol-7-O-glucoside	Flavonols	-	6030000	4510000	6350000	5510000	5390000	5270000	3990000	5170000	6940000	5160000	5790000	6000000
Quercetin-3-O-galactoside (Hyperin)	Flavonols	482-36-0	85500	77400	75300	74900	49100	23400	18800	54400	27700	9680	14500	367000
Quercetin-7-O-glucoside	Flavonols	491-50-9	275000	322000	259000	213000	230000	248000	366000	270000	711000	194000	183000	214000
Myricetin-3-O-rhamnoside (Myricitrin)	Flavonols	17912-87-7	22500	20300	13600	3650	2740	1830	363	5500	1100	110000	3640	14800
Quercetin-3-O-glucoside (Isoquercitrin)	Flavonols	482-35-9	89300	72500	74200	49700	58400	67200	99100	63200	88400	92000	111000	34800
6-Hydroxyluteolin 5-glucoside	Flavonoid	-	1790000	2470000	1370000	1180000	1600000	2030000	1020000	1710000	947000	2020000	2150000	1500000
Isohyperoside	Flavonols	35589-21-0	2020000	2260000	2150000	2320000	1780000	1240000	1040000	1520000	2020000	1310000	1700000	2400000
Quercetin-4'-O-glucoside (Spiraeoside)	Flavonols	20229-56-5	393000	286000	315000	265000	212000	159000	350000	365000	685000	191000	288000	315000
Hesperetin-7-O-glucoside	Flavonoid	31712-49-9	24700000	31100000	35300000	28300000	33600000	39000000	25800000	32100000	32300000	43900000	36300000	32500000
Hesperetin-5-O-glucoside	Dihydroflavonol	69651-80-5	306000	220000	288000	225000	197000	169000	280000	402000	646000	249000	219000	275000
5,2'-Dihydroxy-7,8-dimethoxyflavone glycosides	Flavonoid	-	359000	360000	364000	122000	109000	95800	70800	37400	27000	75100	33500	142000
Quercetin-5-O-glucuronide	Flavonols	-	53900	75500	92700	376000	195000	12900	9740	16500	13600	7430	23900	70900
Limocitrin-3-O-arabinoside	Flavonoid	-	54200	45600	46300	36200	31300	26500	47300	69000	59100	37300	37600	70500
Isorhamnetin-8-C-glucoside	Flavonols	-	18600	21200	10600	16400	10300	4160	13500	13300	37300	6060	3910	7740
Isorhamnetin-7-O-glucoside	Flavonols	6743-96-0	2090000	2240000	1920000	2580000	1960000	1340000	1570000	1590000	3580000	1550000	2090000	1360000
6-Methoxykaempferol-3-O-glucoside	Flavonoid	63422-27-5	571000	484000	748000	746000	452000	158000	129000	313000	314000	264000	475000	715000
Rhamnetin-3-O-Glucoside	Flavonols	27875-34-9	575000	688000	592000	681000	413000	146000	217000	294000	218000	335000	418000	649000
Hesperetin-3'-O-glucuronide	Dihydroflavonol	1237479-05-8	34800	32100	34100	109000	78600	47900	21400	64400	71500	24300	26700	23500
Persicoside	Dihydroflavone	28978-03-2	131000	107000	144000	116000	99100	82000	127000	104000	183000	140000	123000	76700
Tricin-5-O-Glucoside	Flavonoid	32769-00-9	38400	37600	32600	29800	32900	36000	26700	42700	77200	63700	49300	37900
5,7,4'-Trihydroxy-6,8-dimethoxyisoflavone-7-O-galactosides	Isoflavones	-	9200000	8720000	9220000	10100000	8270000	6450000	7760000	7900000	8770000	9120000	8630000	7960000
Chrysoeriol-7-O-(6''-acetyl)glucoside	Flavonoid	-	15100000	13800000	11900000	14800000	13100000	11500000	9630000	9960000	12200000	16600000	16300000	10100000
Eupatilin-7-O-glucoside	Flavonoid	-	2870000	2940000	2810000	3290000	2640000	2000000	2120000	2450000	2310000	2660000	2440000	2780000
Limocitrin-7-O-glucoside	Flavonoid	-	47600	23100	48300	25800	18200	10600	32100	43300	20700	15200	45900	41600
Limocitrin-3-O-galactoside	Flavonoid	-	353000	415000	345000	309000	274000	239000	339000	352000	520000	308000	226000	476000
Limocitrin-3-O-glucoside	Flavonoid	-	220000	264000	197000	241000	234000	228000	49000	127000	230000	37500	47700	252000
Phellodendroside	Dihydroflavonol	40451-69-2	65600	75500	60800	42700	71900	101000	262000	75400	84400	74400	21100	59500
Apigenin-6-C-xyloside-8-C-arabinoside	Flavonoid carbonoside	-	265000	300000	216000	344000	229000	114000	155000	195000	147000	154000	232000	109000
Chrysoeriol-7-O-(6''-malonyl)glucoside	Flavonoid	-	7700000	7320000	7680000	7690000	5230000	2770000	3150000	6080000	3540000	4720000	6230000	9700000
Diosmetin-7-O-(6''-malonyl)glucoside	Flavonoid	-	280000	268000	239000	335000	223000	112000	108000	179000	137000	189000	233000	285000
Quercetin-3-O-(6''-malonyl)galactoside	Flavonols	-	319000	265000	277000	303000	267000	231000	273000	270000	362000	282000	280000	231000
Hesperetin-7-O-(6''-malonyl)glucoside	Dihydroflavonol	-	318000	303000	311000	432000	386000	341000	249000	259000	351000	287000	277000	324000
Tamarixetin-3-O-(6''-malonyl)glucoside	Flavonoid	-	207000	196000	224000	221000	129000	37700	75300	157000	174000	124000	129000	409000
Isoschaftoside	Flavonoid carbonoside	52012-29-0	12000	12900	11000	8820	9010	9210	7100	17000	12000	11100	4920	7560
Apigenin-8-C-(2''-xylosyl)glucoside	Flavonoid carbonoside	-	10300000	10200000	9690000	4190000	4780000	5370000	11400000	14900000	7680000	5800000	7590000	16200000
Genistein-8-C-apiosyl(1→6)glucoside	Isoflavones	-	9440000	10200000	11000000	4250000	4750000	5250000	10400000	14000000	6870000	5600000	7210000	16500000
Apigenin-6-C-(2''-xylosyl)glucoside	Flavonoid carbonoside	-	9880000	10700000	10700000	4550000	4970000	5390000	10400000	15500000	8430000	5920000	7370000	16100000
Apigenin-6-C-glucoside-8-O-xylcoside	Flavonoid carbonoside	-	2250000	2330000	2580000	904000	1030000	1150000	2120000	3460000	1760000	1240000	1920000	3660000
Tricin-7-O-(6''-Malonyl)Glucoside	Flavonoid	-	3520000	3610000	3730000	2980000	2780000	2580000	3750000	4010000	3980000	3730000	4870000	3340000
Apigenin-6-C-(2''-glucuronyl)xyloside	Flavonoid carbonoside	-	199000	146000	176000	88300	84400	80500	162000	249000	142000	82900	136000	295000
Procyanidin B2	Proanthocyanidins	29106-49-8	8560	9120	10300	7710	4570	1440	5160	9150	5490	929	4190	38600
Procyanidin B3	Proanthocyanidins	23567-23-9	24300	16500	19400	24400	12600	848	3390	15900	18700	2140	9910	88800
Apigenin-7-O-neohesperidoside (Rhoifolin)	Flavonoid	17306-46-6	16600000	15000000	15000000	13200000	9680000	6170000	7960000	16200000	11400000	11600000	12800000	23100000
5,7,4'-Trihydroxyisoflavone-7-O-galactoside-rhamnose	Isoflavones	-	16900000	14500000	15200000	13600000	10300000	7080000	8080000	17500000	13000000	14600000	15200000	19500000
Apigenin-7-O-rutinoside (Isorhoifolin)	Flavonoid	552-57-8	18200000	15900000	18200000	15700000	12100000	8420000	7850000	16900000	14000000	15500000	16400000	21800000
Kaempferol-3,7-O-dirhamnoside (Kaempferitrin)	Flavonols	482-38-2	16400	23400	20500	16800	13500	10200	18400	18900	16900	15100	14500	25500
Vitexin-2''-O-rhamnoside	Flavonoid carbonoside	64820-99-1	577000	586000	582000	273000	271000	269000	596000	798000	485000	317000	539000	958000
Luteolin-8-C-glucoside-7-O-arabinoside	Flavonoid carbonoside	-	362000	303000	334000	216000	172000	129000	159000	400000	152000	176000	204000	541000
Luteolin-6-C-arabinoside-7-O-glucoside	Flavonoid carbonoside	-	630000	759000	785000	443000	352000	261000	308000	846000	298000	359000	511000	1020000
Naringenin-7-O-Neohesperidoside(Naringin)	Dihydroflavone	10236-47-2	14500000	16300000	12800000	9130000	6930000	4720000	11800000	15400000	17800000	10400000	15500000	16300000
Naringenin-7-O-Rutinoside(Narirutin)	Dihydroflavone	14259-46-2	16100000	15100000	14700000	8750000	6880000	5010000	14600000	17500000	17400000	15700000	13700000	19600000
Chrysoeriol-6-C-rhamnoside-7-O-rhamnoside	Flavonoid	-	121000	129000	119000	80900	117000	153000	30100	33000	25400	59400	55500	130000
Acacetin-7-O-rutinoside (Linarin)	Flavonoid	480-36-4	200000	224000	213000	127000	195000	262000	52600	54100	49300	112000	92300	215000
Luteolin-6-C-(5''-glucuronyl)xyloside	Flavonoid	-	73500	46100	52800	48000	48900	49800	52300	93300	94700	50700	60100	65200
Luteolin-7-O-(6''-caffeoyl)rhamnoside	Flavonoid	-	13000000	17500000	19500000	10900000	10800000	10700000	10100000	28400000	18200000	15600000	23500000	26300000
Kaempferol-3-O-(2''-p-Coumaroyl)galactoside	Flavonoid	-	864000	896000	860000	558000	536000	513000	667000	1030000	854000	763000	1030000	1040000
Kaempferol-3-O-(6''-p-Coumaroyl)galactoside	Flavonoid	-	907000	850000	884000	607000	560000	514000	638000	1060000	889000	767000	1060000	1030000
Gallocatechin-(4α→8)-catechin	Flavanols	-	187000	197000	191000	264000	213000	161000	130000	134000	109000	231000	224000	182000
Kaempferol-3-O-(6''-p-Coumaroyl)glucoside	Flavonoid	68170-52-5	167000	167000	171000	109000	93000	77000	128000	379000	387000	144000	192000	218000
Kaempferol-3-O-(6''-p-coumaroyl)glucoside (Tiliroside)	Flavonols	20316-62-5	19400000	24000000	24300000	13500000	13600000	13700000	14000000	27800000	20300000	21800000	26600000	28800000
Hispidulin-8-C-(2''-O-xylosyl)glucoside	Flavonoid carbonoside	-	10200000	9860000	9630000	6880000	5090000	3300000	5120000	10500000	4630000	4520000	7690000	13700000
Kaempferol-3-O-robinobioside(Biorobin)	Flavonols	17297-56-2	21700000	19300000	17800000	20400000	17800000	15200000	10400000	12200000	11900000	19000000	18400000	15200000
Isovitexin-7-O-glucoside(Saponarin)	Flavonoid carbonoside	20310-89-8	367000	442000	458000	269000	333000	397000	453000	439000	427000	455000	405000	466000
Kaempferol-3-O-rutinoside(Nicotiflorin)	Flavonoid	17650-84-9	4220000	4310000	3890000	4950000	3860000	2760000	2020000	2520000	1920000	3370000	3990000	3060000
Luteolin-6-C-rhamnoside-7-O-glucoside	Flavonoid carbonoside	-	20500000	20500000	22400000	28200000	22800000	17400000	12000000	13900000	15800000	20600000	20100000	19500000
Luteolin-7-O-rutinoside	Flavonoid	3563-98-2	24300000	19500000	18800000	27000000	21500000	16000000	10800000	13300000	14300000	18700000	19100000	17900000
Vitexin-2''-O-glucoside	Flavonoid carbonoside	61360-94-9	14400000	16000000	14100000	12300000	11900000	11500000	13500000	13800000	15600000	12500000	11900000	14800000
Luteolin-7-O-neohesperidoside (Lonicerin)	Flavonoid	25694-72-8	22900000	20000000	18600000	28500000	22800000	17000000	12200000	16700000	14400000	20000000	17700000	21500000
Apigenin-6,8-di-C-glucoside (Vicenin-2)	Flavonoid	23666-13-9	20400000	18200000	18900000	18300000	17500000	16800000	18400000	22100000	21600000	19000000	17100000	22200000
Poncirin (Isosakuranetin-7-O-neohesperidoside)	Dihydroflavone	14941-08-3	19600000	22900000	22500000	13300000	13400000	13400000	11200000	25000000	21200000	14500000	23400000	27200000
Eriodictyol-7-O-Rutinoside (Eriocitrin)	Dihydroflavone	13463-28-0	6020000	6120000	6470000	5430000	4640000	3850000	7490000	8080000	8160000	6950000	5910000	5810000
Luteolin-7-O-glucuronide-5-O-rhamnoside	Flavonoid	-	33100	29300	32300	98400	78900	59400	2290	16200	7540	4010	22500	60800
Diosmetin-7-O-Neohesperidoside (Neodiosmin)	Flavonoid	38665-01-9	34100000	33600000	34000000	42500000	34400000	26200000	15700000	21300000	22700000	31700000	31900000	24800000
Chrysoeriol-7-O-rutinoside	Flavonoid	-	19700000	18100000	17700000	22900000	18700000	14500000	5780000	11500000	12200000	18500000	23500000	12400000
Diosmetin-7-O-rutinoside (Diosmin)	Flavonoid	520-27-4	5950000	5270000	6180000	6840000	5260000	3690000	2120000	3520000	3130000	5380000	5150000	3890000
Luteolin-7-O-gentiobioside	Flavonoid	-	50900	60900	52800	37600	31000	24400	29400	66600	28000	29500	52800	75500
Quercetin-3-O-(2''-O-rhamnosyl)galactoside	Flavonols	-	54700	41600	50700	55100	36500	18000	31000	17700	10600	20700	14700	73900
Quercetin-3-O-robinobioside	Flavonols	52525-35-6	359000	322000	258000	285000	192000	98300	169000	256000	198000	148000	174000	590000
Luteolin-6,8-di-C-glucoside	Flavonoid carbonoside	29428-58-8	17400000	16200000	16400000	19900000	14900000	9830000	9220000	19300000	14700000	14100000	14400000	15000000
Kaempferol-3,7-di-O-glucoside	Flavonoid	-	40700	35200	28000	34400	31100	27700	32000	33400	48600	33800	5620	26600
Quercetin-3-O-neohesperidoside	Flavonols	117611-67-3	8310000	8540000	8830000	8160000	8150000	8130000	6160000	9420000	8680000	9790000	10100000	10100000
Luteolin-6-C-glucoside-7-O-glucoside	Flavonoid carbonoside	-	112000	111000	97000	102000	78700	55400	52100	79300	77200	65600	89900	78600
Luteolin-8-C-glucoside-7-O-glucoside	Flavonoid carbonoside	-	1390000	1230000	1290000	1350000	1270000	1180000	1090000	1240000	1880000	1130000	1260000	914000
Quercetin-3-O-rutinoside (Rutin)	Flavonols	153-18-4	4170000	4470000	5400000	7570000	4160000	752000	778000	2940000	1660000	2570000	2430000	6320000
Isoluteolin-6,8-di-C-glucoside	Flavonoid	-	7360000	6680000	7700000	8100000	6200000	4300000	4170000	7470000	5900000	5490000	5750000	7060000
Quercetin-7-O-rutinoside	Flavonols	147714-62-3	9450000	8190000	9900000	7120000	7640000	8160000	5660000	8930000	8830000	8850000	8830000	9010000
Kaempferol-6,8-di-C-glucoside	Flavonoid	-	6730000	6690000	6590000	7250000	5560000	3870000	4300000	6890000	6130000	4650000	6270000	5770000
Hesperetin-7-O-neohesperidoside(Neohesperidin)	Dihydroflavone	13241-33-3	3060000	2850000	2190000	3490000	3660000	3830000	743000	3120000	827000	2160000	2890000	4300000
Hesperetin-7-O-rutinoside (Hesperidin)	Dihydroflavone	520-26-3	3340000	2870000	2570000	3300000	3390000	3480000	959000	3580000	912000	2620000	3350000	4030000
Apigenin-7-O-(2''-glucurosyl)glucuronide	Flavonoid	74696-01-8	29600	26700	26500	41200	33300	25400	38900	30100	39900	33400	24800	24200
Luteolin-6-C-(2''-glucuronyl)glucoside	Flavonoid	-	26500000	23900000	24700000	21400000	19900000	18300000	20000000	26600000	24600000	18900000	20500000	26500000
Isorhamnetin-3-O-rutinoside (Narcissin)	Flavonoid	604-80-8	14600000	13700000	14300000	18000000	14600000	11200000	10600000	12600000	12400000	11200000	12900000	14200000
6-C-Methylquercetin-3-O-rutinoside	Flavonols	-	1370000	1270000	1430000	1540000	1250000	952000	821000	1260000	1420000	1160000	1270000	1230000
Isorhamnetin-3-O-neohesperidoside	Flavonols	55033-90-4	888000	561000	642000	2820000	1460000	106000	128000	211000	195000	576000	679000	328000
Chrysoeriol-6-C-glucoside-7-O-glucoside	Flavonoid carbonoside	-	845000	1100000	1030000	260000	305000	349000	442000	347000	1040000	255000	162000	2650000
Chrysoeriol-7,4'-di-O-glucoside	Flavonoid	-	114000	91600	104000	111000	106000	102000	109000	102000	130000	90100	104000	88800
Hispidulin-8-C-(2''-O-glucosyl)glucoside	Flavonoid carbonoside	-	8850000	9840000	7820000	7930000	8180000	8420000	6900000	8020000	9870000	8810000	11800000	4490000
Chrysoeriol-6,8-di-C-glucoside	Flavonoid carbonoside	-	1340000	1120000	1230000	1050000	1030000	1010000	1050000	1280000	1290000	963000	1170000	1140000
Quercetin-3-O-(2''-O-galactosyl)glucoside	Flavonols	56782-99-1	397000	380000	338000	308000	331000	354000	408000	390000	454000	397000	438000	330000
6-Hydroxykaempferol-3,6-O-Diglucoside	Flavonols	-	274000	236000	259000	210000	221000	231000	146000	225000	234000	238000	295000	256000
Quercetin-3,4'-O-di-glucoside	Flavonols	29125-80-2	31400	28300	30900	25700	22400	19100	25500	34300	39000	38700	31600	26200
Quercetin-3-O-sophoroside (Baimaside)	Flavonols	18609-17-1	244000	225000	239000	185000	209000	233000	169000	269000	287000	232000	271000	273000
6-Hydroxykaempferol-7,6-O-Diglucoside	Flavonols	-	535000	314000	537000	485000	302000	119000	103000	209000	136000	159000	242000	503000
Hesperetin-6-C-glucoside-7-O-glucoside	Flavonoid carbonoside	-	337000	350000	279000	265000	269000	273000	437000	327000	381000	386000	567000	199000
Hesperetin-8-C-glucoside-3'-O-glucoside	Flavonoid carbonoside	-	242000	303000	207000	181000	111000	40900	71100	112000	58400	97000	80500	359000
2,4,6-Tri-O-galloyl-D-glucose	Tannin	108043-99-8	67600	65700	74600	63300	60600	57900	45900	78400	47600	81900	85900	71300
7-Methoxyluteolin-6-C-2''-glucuronylglucoside	Flavonoid	-	243000	160000	211000	224000	174000	124000	190000	230000	311000	220000	235000	113000
Chrysoeriol-7-O-(6''-feruloyl)glucoside	Flavonoid	-	174000	172000	183000	185000	116000	46300	41400	40000	27500	68400	29800	137000
Tricin-7-O-rutinoside	Flavonoid	-	2160000	2430000	2420000	1890000	1920000	1950000	1780000	2240000	2470000	2270000	2310000	1330000
Isorhamnetin-3,7-O-diglucoside	Flavonols	6758-51-6	243000	182000	219000	141000	94500	48300	114000	74000	73800	43500	65900	300000
Limocitrin-3-O-(3-hydroxy-3-methylglutarate)glucoside	Flavonols	-	110000	115000	135000	90800	85200	79500	87700	108000	143000	84400	125000	90500
Luteolin-7-O-(6''-sinapoyl)glucoside	Flavonoid	-	23700	15800	21800	38100	21600	5150	16300	6190	20500	13700	13200	31500
Tricin-7-O-(2''-O-glucosyl)glucoside	Flavonoid	-	1470000	1490000	1530000	1580000	1250000	909000	1080000	979000	543000	629000	996000	2490000
Sudachiin B	Flavonoid	98891-96-4	546000	552000	517000	489000	410000	331000	605000	519000	655000	585000	614000	258000
Sudachiin C	Flavonoid	101339-35-9	544000	493000	517000	504000	435000	367000	648000	514000	673000	549000	636000	263000
Chrysoeriol-7-O-(6''-sinapoyl)glucoside	Flavonoid	-	726000	648000	578000	1090000	619000	150000	238000	353000	241000	325000	432000	634000
Tricin-7-O-(2''-Sinapoyl)glucoside	Flavonoid	-	64100	79800	69400	143000	87900	32300	53500	57200	69000	44400	62300	49700
Apigenin-7-O-rutinoside-4'-O-rhamnoside	Flavonoid	-	133000	147000	149000	113000	117000	121000	95300	199000	218000	82300	108000	146000
Natsudaidain-3-O-(3-hydroxy-3-methylglutarate)glucoside	Flavonols	-	4150000	4210000	4670000	3050000	3730000	4420000	4240000	4470000	3700000	3860000	6770000	3880000
Luteolin-7-O-(2''-O-rhamnosyl)rutinoside	Flavonoid	-	1520000	1570000	1560000	1670000	1580000	1480000	925000	1330000	1410000	2060000	1730000	1500000
Apigenin-7-O-glucoside-4'-O-rutinoside	Flavonoid	-	385000	343000	363000	239000	251000	262000	222000	514000	352000	335000	291000	548000
Kaempferol-3-O-robinoside-7-O-rhamnoside (Robinin)	Flavonols	301-19-9	1330000	1400000	1490000	1410000	1330000	1250000	890000	1230000	1280000	1710000	1490000	1360000
Naringenin-7-O-Rutinoside-4'-O-glucoside	Flavonoid	-	22300	19700	20000	19800	17900	16000	13900	16700	11900	22500	13100	14400
Quercetin-3-O-rutinoside-7-O-rhamnoside	Flavonols	-	41200	34400	31200	54500	29800	5170	10100	9450	12800	15600	11300	54400
Apigenin-6,8-di-C-glucoside-4'-O-glucoside	Flavonoid	-	98000	99900	109000	110000	95700	81500	96500	114000	47700	112000	67900	86500
Chrysoeriol-8-C-arabinoside-7-O-Sophoroside	Flavonoid	-	45000	44400	46300	15800	13600	11500	17100	27300	16800	10000	12400	86300
Apigenin-6-C-glucoside-7-O-Sophoroside	Flavonoid carbonoside	-	57900	54000	41900	58000	48500	39000	38500	57900	33600	37300	33900	56100
Apigenin-8-C-glucoside-7-O-Sophoroside	Flavonoid carbonoside	-	54700	54400	25300	22200	27600	33000	56000	58800	51000	48300	35800	45200
Luteolin-6-C-glucoside-7-O-(2''-rhamnosyl)glucoside	Flavonoid carbonoside	-	68100	43200	61200	64100	37300	10400	25400	40600	45100	63700	84200	20000
Kaempferol-3-O-neohesperidoside-7-O-glucoside	Flavonols	-	10600	12600	8800	12500	13100	13700	7220	10200	16600	8680	6600	11100
Quercetin-3-O-(2''-O-Rhamnosyl)rutinoside	Flavonols	55696-57-6	3080000	2830000	2860000	8090000	4400000	707000	601000	1190000	864000	1810000	2830000	1830000
Apigenin-8-C-glucoside-7-O-(6''-feruloyl)glucoside	Flavonoid carbonoside	-	61200	49400	57600	50500	44400	38200	31500	67900	94400	40200	34400	29600
Quercetin-3-O-rutinoside-7-O-glucoside	Flavonols	-	1530000	1350000	1410000	1690000	958000	226000	215000	522000	289000	489000	515000	2400000
Quercetin-7-O-rutinoside-4'-O-glucoside	Flavonols	-	935000	994000	779000	752000	748000	743000	591000	912000	908000	896000	957000	921000
6-Hydroxykaempferol-3-O-rutin-6-O-glucoside	Flavonols	-	91300	75200	81900	131000	106000	80100	43400	72000	111000	55700	61500	57200
Kaempferol-6,8-di-C-glucoside-7-O-glucoside	Flavonoid	-	165000	153000	149000	195000	113000	30900	14300	90700	46100	64800	84600	248000
Isorhamnetin-3-O-rutinoside-4'-O-glucoside	Flavonols	111393-97-6	479000	523000	486000	686000	436000	187000	179000	280000	193000	304000	349000	696000
Chrysoeriol-6,8-di-C-glucoside-7-O-glucoside	Flavonoid	-	62900	50700	81400	63600	53300	43000	54700	72900	51600	62500	56700	69800
Chrysoeriol-6,8-di-C-glucoside-4'-O-glucoside	Flavonoid	-	240000	218000	249000	286000	280000	274000	168000	235000	177000	262000	192000	216000
Apigenin-8-C-glucoside-7-O-(6''-sinapoyl)glucoside	Flavonoid carbonoside	-	19900	18800	26000	16200	14100	11900	22800	27000	48000	23700	12800	10400
Kaempferol-3-O-(6''-Sinapyl)glucosyl-(1→2)-Galactoside	Flavonols	-	35900	35300	26700	37100	27000	16900	17900	23100	25400	27600	26700	18900
Natsudaidain-3-O-(5'-glucosyl-3-hydroxy-3-methylglutarate)glucoside	Flavonols	-	11200000	11200000	11400000	10800000	10100000	9430000	9580000	12800000	9000000	12300000	14200000	13000000
Quercetin-3-O-(2'''-p-coumaroyl)sophoroside-7-O-glucoside	Flavonols	-	22000	9820	21300	23700	24300	24900	13500	14200	23700	23200	20100	14100

## Sheet: hub-gene
	geneModuleMembership	geneTraitSignificance	module_color
Cs1g02380	0.940652	0.926684	blue
Cs1g03370	0.950735	0.905216	blue
Cs1g09140	0.941934	0.901815	blue
Cs1g09200	0.938742	0.957294	blue
Cs1g18450	0.942855	0.911926	blue
Cs1g19360	0.965227	0.915345	blue
Cs1g20690	0.935927	0.943216	blue
Cs1g20705	0.937754	0.936417	blue
Cs1g21540	0.911859	0.91341	blue
Cs1g24030	0.907934	0.915899	blue
Cs1g25050	0.947978	0.937341	blue
Cs1g26800	0.937697	0.922363	blue
Cs2g05200	0.927672	0.904321	blue
Cs2g07360	0.920759	0.908976	blue
Cs2g07600	0.90945	0.942868	blue
Cs2g10620	0.985418	0.911867	blue
Cs2g13410	0.948262	0.928184	blue
Cs2g14860	0.942675	0.9289	blue
Cs2g19380	0.927363	0.915964	blue
Cs2g22650	0.972059	0.912412	blue
Cs2g22920	0.941971	0.929621	blue
Cs2g28260	0.962535	0.941987	blue
Cs3g03670	0.949794	0.905421	blue
Cs3g04900	0.90946	0.900044	blue
Cs3g07240	0.92339	0.900521	blue
Cs3g08500	0.938214	0.908553	blue
Cs3g13820	0.982757	0.914509	blue
Cs3g17310	0.961568	0.914577	blue
Cs3g21720	0.953584	0.906656	blue
Cs3g23890	0.904852	0.939383	blue
Cs4g02640	0.941586	0.904121	blue
Cs4g03720	0.969677	0.926002	blue
Cs4g03760	0.916514	0.912271	blue
Cs4g07270	0.916064	0.909531	blue
Cs4g07650	0.974709	0.913447	blue
Cs4g08210	0.958631	0.901258	blue
Cs4g11740	0.919825	0.901968	blue
Cs4g18220	0.910928	0.927556	blue
Cs5g01230	0.952415	0.901267	blue
Cs5g02180	0.91681	0.9344	blue
Cs5g02200	0.950686	0.907588	blue
Cs5g04740	0.944624	0.924005	blue
Cs5g06150	0.948192	0.911807	blue
Cs5g09980	0.964999	0.908002	blue
Cs5g12040	0.922223	0.907433	blue
Cs5g15000	0.934061	0.945242	blue
Cs5g15450	0.961844	0.918916	blue
Cs5g15510	0.946475	0.9018	blue
Cs5g18210	0.945698	0.923911	blue
Cs5g24590	0.935806	0.918366	blue
Cs5g26760	0.920325	0.910341	blue
Cs5g28420	0.918821	0.905457	blue
Cs5g28560	0.929966	0.934838	blue
Cs5g31570	0.924619	0.930365	blue
Cs5g35180	0.918319	0.910661	blue
Cs6g01210	0.920888	0.904117	blue
Cs6g02720	0.955792	0.909666	blue
Cs6g02730	0.957392	0.907763	blue
Cs6g04020	0.943276	0.933872	blue
Cs6g05520	0.930185	0.902416	blue
Cs6g07130	0.959907	0.90891	blue
Cs6g10600	0.953682	0.926095	blue
Cs6g16270	0.980903	0.907123	blue
Cs6g16430	0.931126	0.922728	blue
Cs6g17010	0.921735	0.913806	blue
Cs6g17230	0.950871	0.915747	blue
Cs6g17760	0.93184	0.922994	blue
Cs7g03460	0.972864	0.933327	blue
Cs7g08190	0.931535	0.934408	blue
Cs7g09900	0.972144	0.91494	blue
Cs7g12320	0.906418	0.900255	blue
Cs7g14370	0.946734	0.928953	blue
Cs7g14540	0.955283	0.918055	blue
Cs7g27960	0.944312	0.900753	blue
Cs7g28620	0.950383	0.919944	blue
Cs7g31190	0.959421	0.910068	blue
Cs7g31640	0.961447	0.906457	blue
Cs7g31690	0.981035	0.903135	blue
Cs7g32000	0.923091	0.90016	blue
Cs8g01700	0.967839	0.920255	blue
Cs8g02560	0.955231	0.912521	blue
Cs8g03230	0.902055	0.920836	blue
Cs8g03930	0.936082	0.931811	blue
Cs8g10800	0.955076	0.913229	blue
Cs8g20220	0.971904	0.914836	blue
Cs9g01210	0.9092	0.926397	blue
Cs9g06660	0.956523	0.940978	blue
Cs9g09280	0.964205	0.901082	blue
Cs9g10470	0.934604	0.95621	blue
Cs9g14870	0.94082	0.928394	blue
Cs9g14880	0.925231	0.915026	blue
Cs9g17220	0.935752	0.914245	blue
orange1.1t00062	0.917934	0.923658	blue
orange1.1t00110	0.932915	0.907353	blue
orange1.1t00409	0.928007	0.928349	blue
orange1.1t01269	0.964168	0.901289	blue
orange1.1t01588	0.9057	0.931508	blue
orange1.1t01663	0.939636	0.936835	blue
orange1.1t01763	0.93678	0.921018	blue
orange1.1t02463	0.945916	0.911	blue
orange1.1t02492	0.981536	0.910658	blue
orange1.1t02761	0.962169	0.902957	blue
orange1.1t02945	0.906489	0.911646	blue
orange1.1t03054	0.935561	0.913797	blue
orange1.1t03237	0.933799	0.907456	blue
orange1.1t03281	0.922774	0.901199	blue
orange1.1t03655	0.943278	0.90769	blue
orange1.1t05834	0.904294	0.929701	blue
